# Supplementary material for: Oxygen-Terminated (1 × 1) Reconstruction of Reduced Magnetite Fe3O4(111)
Source: J Phys Chem Lett. 2023 Mar 28;14(13):3258–65. doi: 10.1021/acs.jpclett.3c00281 (PMC10084462; doi:10.1021/acs.jpclett.3c00281)
Supplement: Supplementary file 2 — jz3c00281_si_002.cif [file jz3c00281_si_002.cif]

#======================================================================
# CRYSTAL DATA
#----------------------------------------------------------------------
data_VESTA_phase_1

_chemical_name_common                  'POSCAR                                '
_cell_length_a                         5.936868
_cell_length_b                         5.936869
_cell_length_c                         36.284000
_cell_angle_alpha                      90.000000
_cell_angle_beta                       90.000000
_cell_angle_gamma                      120.000000
_cell_volume                           1107.543208
_space_group_name_H-M_alt              'P 1'
_space_group_IT_number                 1

loop_
_space_group_symop_operation_xyz
   'x, y, z'

loop_
   _atom_site_label
   _atom_site_occupancy
   _atom_site_fract_x
   _atom_site_fract_y
   _atom_site_fract_z
   _atom_site_adp_type
   _atom_site_U_iso_or_equiv
   _atom_site_type_symbol
   O1         1.0     0.000000     0.000000     0.115733    Uiso  ? O
   O2         1.0     0.992353     0.001863     0.518585    Uiso  ? O
   O3         1.0     0.000000     0.000000     0.312619    Uiso  ? O
   O4         1.0     0.988320     0.494163     0.313788    Uiso  ? O
   O5         1.0     0.678346     0.839175     0.248160    Uiso  ? O
   O6         1.0     0.505837     0.011680     0.313788    Uiso  ? O
   O7         1.0     0.829814     0.657540     0.385263    Uiso  ? O
   O8         1.0     0.839175     0.160831     0.180191    Uiso  ? O
   O9         1.0     0.173340     0.824037     0.449724    Uiso  ? O
   O10        1.0     0.858514     0.169218     0.579207    Uiso  ? O
   O11        1.0     0.494157     0.505835     0.114563    Uiso  ? O
   O12        1.0     0.488342     0.505411     0.518182    Uiso  ? O
   O13        1.0     0.011680     0.505842     0.114563    Uiso  ? O
   O14        1.0     0.024360     0.517308     0.518503    Uiso  ? O
   O15        1.0     0.645973     0.833358     0.450694    Uiso  ? O
   O16        1.0     0.494157     0.988323     0.114563    Uiso  ? O
   O17        1.0     0.481936     0.979160     0.518647    Uiso  ? O
   O18        1.0     0.839175     0.678343     0.180191    Uiso  ? O
   O19        1.0     0.863309     0.690460     0.578540    Uiso  ? O
   O20        1.0     0.160829     0.839173     0.248160    Uiso  ? O
   O21        1.0     0.823508     0.171806     0.385356    Uiso  ? O
   O22        1.0     0.505837     0.494157     0.313788    Uiso  ? O
   O23        1.0     0.321649     0.160824     0.180191    Uiso  ? O
   O24        1.0     0.303433     0.142370     0.578099    Uiso  ? O
   O25        1.0     0.169596     0.353666     0.450203    Uiso  ? O
   O26        1.0     0.336319     0.160625     0.385141    Uiso  ? O
   O27        1.0     0.160829     0.321653     0.248160    Uiso  ? O
   O28        1.0     0.323345     0.671281     0.385044    Uiso  ? O
   O29        1.0     0.333338     0.666672     0.179021    Uiso  ? O
   O30        1.0     0.339264     0.666200     0.578692    Uiso  ? O
   O31        1.0     0.666666     0.333333     0.249330    Uiso  ? O
   O32        1.0     0.673331     0.328977     0.450060    Uiso  ? O
   Fe1        1.0     0.996293     0.002484     0.468280    Uiso  ? Fe
   Fe2        1.0     0.998468     0.998694     0.366193    Uiso  ? Fe
   Fe3        1.0     0.329428     0.663269     0.332439    Uiso  ? Fe
   Fe4        1.0     0.333338     0.666672     0.230876    Uiso  ? Fe
   Fe5        1.0     0.666666     0.333333     0.197475    Uiso  ? Fe
   Fe6        1.0     0.666666     0.333333     0.097278    Uiso  ? Fe
   Fe7        1.0     0.668583     0.332529     0.504341    Uiso  ? Fe
   Fe8        1.0     0.000000     0.000000     0.214176    Uiso  ? Fe
   Fe9        1.0     0.666666     0.833336     0.147378    Uiso  ? Fe
   Fe10       1.0     0.678807     0.840120     0.557227    Uiso  ? Fe
   Fe11       1.0     0.998194     0.500932     0.417813    Uiso  ? Fe
   Fe12       1.0     0.833330     0.666662     0.280974    Uiso  ? Fe
   Fe13       1.0     0.497829     0.003181     0.417750    Uiso  ? Fe
   Fe14       1.0     0.498895     0.498886     0.417372    Uiso  ? Fe
   Fe15       1.0     0.166664     0.833332     0.147378    Uiso  ? Fe
   Fe16       1.0     0.833330     0.166668     0.280974    Uiso  ? Fe
   Fe17       1.0     0.165356     0.832300     0.556027    Uiso  ? Fe
   Fe18       1.0     0.333338     0.166669     0.280974    Uiso  ? Fe
   Fe19       1.0     0.166664     0.333329     0.147378    Uiso  ? Fe
   Fe20       1.0     0.166265     0.327074     0.556780    Uiso  ? Fe
   Fe21       1.0     0.333338     0.666672     0.080578    Uiso  ? Fe
   Fe22       1.0     0.337247     0.666626     0.487123    Uiso  ? Fe
   Fe23       1.0     0.664112     0.335671     0.349546    Uiso  ? Fe
