# Supplementary material for: Oxygen-Terminated (1 × 1) Reconstruction of Reduced Magnetite Fe3O4(111)
Source: J Phys Chem Lett. 2023 Mar 28;14(13):3258–65. doi: 10.1021/acs.jpclett.3c00281 (PMC10084462; doi:10.1021/acs.jpclett.3c00281)
Supplement: Supplementary file 3 — jz3c00281_si_003.cif [file jz3c00281_si_003.cif]

#======================================================================
# CRYSTAL DATA
#----------------------------------------------------------------------
data_VESTA_phase_1

_chemical_name_common                  'POSCAR                                '
_cell_length_a                         5.936868
_cell_length_b                         5.936869
_cell_length_c                         36.284000
_cell_angle_alpha                      90.000000
_cell_angle_beta                       90.000000
_cell_angle_gamma                      120.000000
_cell_volume                           1107.543208
_space_group_name_H-M_alt              'P 1'
_space_group_IT_number                 1

loop_
_space_group_symop_operation_xyz
   'x, y, z'

loop_
   _atom_site_label
   _atom_site_occupancy
   _atom_site_fract_x
   _atom_site_fract_y
   _atom_site_fract_z
   _atom_site_adp_type
   _atom_site_U_iso_or_equiv
   _atom_site_type_symbol
   O1         1.0     0.000000     0.000000     0.115733    Uiso  ? O
   O2         1.0     0.991389     0.008254     0.519213    Uiso  ? O
   O3         1.0     0.000000     0.000000     0.312619    Uiso  ? O
   O4         1.0     0.988320     0.494163     0.313788    Uiso  ? O
   O5         1.0     0.678346     0.839175     0.248160    Uiso  ? O
   O6         1.0     0.505837     0.011680     0.313788    Uiso  ? O
   O7         1.0     0.827727     0.663750     0.384864    Uiso  ? O
   O8         1.0     0.839175     0.160831     0.180191    Uiso  ? O
   O9         1.0     0.173244     0.826279     0.449273    Uiso  ? O
   O10        1.0     0.822485     0.176904     0.576590    Uiso  ? O
   O11        1.0     0.494157     0.505835     0.114563    Uiso  ? O
   O12        1.0     0.490859     0.508869     0.520179    Uiso  ? O
   O13        1.0     0.011680     0.505842     0.114563    Uiso  ? O
   O14        1.0     0.027372     0.527902     0.520796    Uiso  ? O
   O15        1.0     0.644060     0.826382     0.449666    Uiso  ? O
   O16        1.0     0.494157     0.988323     0.114563    Uiso  ? O
   O17        1.0     0.471414     0.972155     0.520799    Uiso  ? O
   O18        1.0     0.839175     0.678343     0.180191    Uiso  ? O
   O19        1.0     0.849780     0.667576     0.576352    Uiso  ? O
   O20        1.0     0.160829     0.839173     0.248160    Uiso  ? O
   O21        1.0     0.823731     0.175098     0.384109    Uiso  ? O
   O22        1.0     0.505837     0.494157     0.313788    Uiso  ? O
   O23        1.0     0.321649     0.160824     0.180191    Uiso  ? O
   O24        1.0     0.331567     0.149237     0.576340    Uiso  ? O
   O25        1.0     0.173045     0.355237     0.449630    Uiso  ? O
   O26        1.0     0.337315     0.172593     0.384826    Uiso  ? O
   O27        1.0     0.160829     0.321653     0.248160    Uiso  ? O
   O28        1.0     0.330541     0.668201     0.385505    Uiso  ? O
   O29        1.0     0.333338     0.666672     0.179021    Uiso  ? O
   O30        1.0     0.336217     0.662867     0.581746    Uiso  ? O
   O31        1.0     0.666666     0.333333     0.249330    Uiso  ? O
   O32        1.0     0.664002     0.335655     0.443296    Uiso  ? O
   Fe1        1.0     0.997995     0.001303     0.469369    Uiso  ? Fe
   Fe2        1.0     0.997355     0.003862     0.365750    Uiso  ? Fe
   Fe3        1.0     0.330207     0.664200     0.332276    Uiso  ? Fe
   Fe4        1.0     0.333338     0.666672     0.230876    Uiso  ? Fe
   Fe5        1.0     0.666666     0.333333     0.197475    Uiso  ? Fe
   Fe6        1.0     0.666666     0.333333     0.097278    Uiso  ? Fe
   Fe7        1.0     0.665642     0.333561     0.548228    Uiso  ? Fe
   Fe8        1.0     0.000000     0.000000     0.214176    Uiso  ? Fe
   Fe9        1.0     0.666666     0.833336     0.147378    Uiso  ? Fe
   Fe10       1.0     0.668858     0.834651     0.557105    Uiso  ? Fe
   Fe11       1.0     0.996793     0.503149     0.418460    Uiso  ? Fe
   Fe12       1.0     0.833330     0.666662     0.280974    Uiso  ? Fe
   Fe13       1.0     0.496418     0.002934     0.418381    Uiso  ? Fe
   Fe14       1.0     0.499767     0.500143     0.417269    Uiso  ? Fe
   Fe15       1.0     0.166664     0.833332     0.147378    Uiso  ? Fe
   Fe16       1.0     0.833330     0.166668     0.280974    Uiso  ? Fe
   Fe17       1.0     0.171299     0.827836     0.553852    Uiso  ? Fe
   Fe18       1.0     0.333338     0.166669     0.280974    Uiso  ? Fe
   Fe19       1.0     0.166664     0.333329     0.147378    Uiso  ? Fe
   Fe20       1.0     0.164574     0.330270     0.557067    Uiso  ? Fe
   Fe21       1.0     0.333338     0.666672     0.080578    Uiso  ? Fe
   Fe22       1.0     0.339742     0.659790     0.489094    Uiso  ? Fe
   Fe23       1.0     0.666073     0.337817     0.349484    Uiso  ? Fe
