# Supplementary material for: Oxygen-Terminated (1 × 1) Reconstruction of Reduced Magnetite Fe3O4(111)
Source: J Phys Chem Lett. 2023 Mar 28;14(13):3258–65. doi: 10.1021/acs.jpclett.3c00281 (PMC10084462; doi:10.1021/acs.jpclett.3c00281)
Supplement: Supplementary file 4 — jz3c00281_si_004.cif [file jz3c00281_si_004.cif]

#======================================================================
# CRYSTAL DATA
#----------------------------------------------------------------------
data_VESTA_phase_1

_chemical_name_common                  'POSCAR                                '
_cell_length_a                         5.936868
_cell_length_b                         5.936869
_cell_length_c                         36.284000
_cell_angle_alpha                      90.000000
_cell_angle_beta                       90.000000
_cell_angle_gamma                      120.000000
_cell_volume                           1107.543208
_space_group_name_H-M_alt              'P 1'
_space_group_IT_number                 1

loop_
_space_group_symop_operation_xyz
   'x, y, z'

loop_
   _atom_site_label
   _atom_site_occupancy
   _atom_site_fract_x
   _atom_site_fract_y
   _atom_site_fract_z
   _atom_site_adp_type
   _atom_site_U_iso_or_equiv
   _atom_site_type_symbol
   O1         1.0     0.000000     0.000000     0.115733    Uiso  ? O
   O2         1.0     0.004054     0.002027     0.568705    Uiso  ? O
   O3         1.0     0.000000     0.000000     0.312619    Uiso  ? O
   O4         1.0     0.988320     0.494163     0.313788    Uiso  ? O
   O5         1.0     0.678346     0.839175     0.248160    Uiso  ? O
   O6         1.0     0.505837     0.011680     0.313788    Uiso  ? O
   O7         1.0     0.828722     0.662622     0.385377    Uiso  ? O
   O8         1.0     0.839175     0.160831     0.180191    Uiso  ? O
   O9         1.0     0.195116     0.828350     0.451159    Uiso  ? O
   O10        1.0     0.494157     0.505835     0.114563    Uiso  ? O
   O11        1.0     0.498556     0.509899     0.520210    Uiso  ? O
   O12        1.0     0.011680     0.505842     0.114563    Uiso  ? O
   O13        1.0     0.014558     0.507281     0.519528    Uiso  ? O
   O14        1.0     0.642523     0.821264     0.450433    Uiso  ? O
   O15        1.0     0.494157     0.988323     0.114563    Uiso  ? O
   O16        1.0     0.498556     0.988658     0.520210    Uiso  ? O
   O17        1.0     0.839175     0.678343     0.180191    Uiso  ? O
   O18        1.0     0.160829     0.839173     0.248160    Uiso  ? O
   O19        1.0     0.828722     0.166100     0.385377    Uiso  ? O
   O20        1.0     0.505837     0.494157     0.313788    Uiso  ? O
   O21        1.0     0.321649     0.160824     0.180191    Uiso  ? O
   O22        1.0     0.195116     0.366762     0.451159    Uiso  ? O
   O23        1.0     0.348969     0.174485     0.385399    Uiso  ? O
   O24        1.0     0.160829     0.321653     0.248160    Uiso  ? O
   O25        1.0     0.351195     0.675601     0.384569    Uiso  ? O
   O26        1.0     0.333338     0.666672     0.179021    Uiso  ? O
   O27        1.0     0.333007     0.666506     0.587816    Uiso  ? O
   O28        1.0     0.666666     0.333333     0.249330    Uiso  ? O
   O29        1.0     0.659123     0.329562     0.449092    Uiso  ? O
   Fe1        1.0     0.007998     0.003999     0.457449    Uiso  ? Fe
   Fe2        1.0     0.001061     0.000531     0.365890    Uiso  ? Fe
   Fe3        1.0     0.339233     0.669619     0.331899    Uiso  ? Fe
   Fe4        1.0     0.333338     0.666672     0.230876    Uiso  ? Fe
   Fe5        1.0     0.666666     0.333333     0.197475    Uiso  ? Fe
   Fe6        1.0     0.666666     0.333333     0.097278    Uiso  ? Fe
   Fe7        1.0     0.666864     0.333432     0.502104    Uiso  ? Fe
   Fe8        1.0     0.000000     0.000000     0.214176    Uiso  ? Fe
   Fe9        1.0     0.666666     0.833336     0.147378    Uiso  ? Fe
   Fe10       1.0     0.647695     0.823850     0.559670    Uiso  ? Fe
   Fe11       1.0     0.004878     0.502442     0.416927    Uiso  ? Fe
   Fe12       1.0     0.833330     0.666662     0.280974    Uiso  ? Fe
   Fe13       1.0     0.504555     0.000672     0.417450    Uiso  ? Fe
   Fe14       1.0     0.504555     0.503882     0.417450    Uiso  ? Fe
   Fe15       1.0     0.166664     0.833332     0.147378    Uiso  ? Fe
   Fe16       1.0     0.833330     0.166668     0.280974    Uiso  ? Fe
   Fe17       1.0     0.180273     0.823664     0.558567    Uiso  ? Fe
   Fe18       1.0     0.333338     0.166669     0.280974    Uiso  ? Fe
   Fe19       1.0     0.166664     0.333329     0.147378    Uiso  ? Fe
   Fe20       1.0     0.180273     0.356606     0.558567    Uiso  ? Fe
   Fe21       1.0     0.333338     0.666672     0.080578    Uiso  ? Fe
   Fe22       1.0     0.334690     0.667348     0.488588    Uiso  ? Fe
   Fe23       1.0     0.670901     0.335451     0.349557    Uiso  ? Fe
