# Supplementary material for: Oxygen-Terminated (1 × 1) Reconstruction of Reduced Magnetite Fe3O4(111)
Source: J Phys Chem Lett. 2023 Mar 28;14(13):3258–65. doi: 10.1021/acs.jpclett.3c00281 (PMC10084462; doi:10.1021/acs.jpclett.3c00281)
Supplement: Supplementary file 5 — jz3c00281_si_005.cif [file jz3c00281_si_005.cif]

#======================================================================
# CRYSTAL DATA
#----------------------------------------------------------------------
data_VESTA_phase_1

_chemical_name_common                  'POSCAR                                '
_cell_length_a                         5.936868
_cell_length_b                         5.936869
_cell_length_c                         36.284000
_cell_angle_alpha                      90.000000
_cell_angle_beta                       90.000000
_cell_angle_gamma                      120.000000
_cell_volume                           1107.543208
_space_group_name_H-M_alt              'P 1'
_space_group_IT_number                 1

loop_
_space_group_symop_operation_xyz
   'x, y, z'

loop_
   _atom_site_label
   _atom_site_occupancy
   _atom_site_fract_x
   _atom_site_fract_y
   _atom_site_fract_z
   _atom_site_adp_type
   _atom_site_U_iso_or_equiv
   _atom_site_type_symbol
   O1         1.0     0.000000     0.000000     0.115733    Uiso  ? O
   O2         1.0     0.998317     0.995963     0.521788    Uiso  ? O
   O3         1.0     0.000000     0.000000     0.312619    Uiso  ? O
   O4         1.0     0.988320     0.494163     0.313788    Uiso  ? O
   O5         1.0     0.678346     0.839175     0.248160    Uiso  ? O
   O6         1.0     0.505837     0.011680     0.313788    Uiso  ? O
   O7         1.0     0.817201     0.659385     0.384722    Uiso  ? O
   O8         1.0     0.839175     0.160831     0.180191    Uiso  ? O
   O9         1.0     0.174323     0.818193     0.450052    Uiso  ? O
   O10        1.0     0.842789     0.157083     0.591338    Uiso  ? O
   O11        1.0     0.494157     0.505835     0.114563    Uiso  ? O
   O12        1.0     0.496877     0.500749     0.516865    Uiso  ? O
   O13        1.0     0.011680     0.505842     0.114563    Uiso  ? O
   O14        1.0     0.006030     0.510799     0.517897    Uiso  ? O
   O15        1.0     0.647636     0.819219     0.449969    Uiso  ? O
   O16        1.0     0.494157     0.988323     0.114563    Uiso  ? O
   O17        1.0     0.477326     0.979797     0.517722    Uiso  ? O
   O18        1.0     0.839175     0.678343     0.180191    Uiso  ? O
   O19        1.0     0.857234     0.685559     0.589075    Uiso  ? O
   O20        1.0     0.160829     0.839173     0.248160    Uiso  ? O
   O21        1.0     0.816379     0.167508     0.384192    Uiso  ? O
   O22        1.0     0.505837     0.494157     0.313788    Uiso  ? O
   O23        1.0     0.321649     0.160824     0.180191    Uiso  ? O
   O24        1.0     0.313976     0.141866     0.588097    Uiso  ? O
   O25        1.0     0.178826     0.339993     0.451610    Uiso  ? O
   O26        1.0     0.335431     0.164647     0.385721    Uiso  ? O
   O27        1.0     0.160829     0.321653     0.248160    Uiso  ? O
   O28        1.0     0.342832     0.668539     0.384951    Uiso  ? O
   O29        1.0     0.333338     0.666672     0.179021    Uiso  ? O
   O30        1.0     0.330414     0.662670     0.579924    Uiso  ? O
   O31        1.0     0.666666     0.333333     0.249330    Uiso  ? O
   O32        1.0     0.649824     0.316794     0.447811    Uiso  ? O
   Fe1        1.0     0.001067     0.991674     0.469540    Uiso  ? Fe
   Fe2        1.0     0.992363     0.997471     0.365879    Uiso  ? Fe
   Fe3        1.0     0.331324     0.664441     0.332119    Uiso  ? Fe
   Fe4        1.0     0.333338     0.666672     0.230876    Uiso  ? Fe
   Fe5        1.0     0.666666     0.333333     0.197475    Uiso  ? Fe
   Fe6        1.0     0.665461     0.333007     0.598556    Uiso  ? Fe
   Fe7        1.0     0.666666     0.333333     0.097278    Uiso  ? Fe
   Fe8        1.0     0.660828     0.324152     0.500683    Uiso  ? Fe
   Fe9        1.0     0.000000     0.000000     0.214176    Uiso  ? Fe
   Fe10       1.0     0.666666     0.833336     0.147378    Uiso  ? Fe
   Fe11       1.0     0.664767     0.830550     0.553367    Uiso  ? Fe
   Fe12       1.0     0.997802     0.494166     0.417158    Uiso  ? Fe
   Fe13       1.0     0.833330     0.666662     0.280974    Uiso  ? Fe
   Fe14       1.0     0.493647     0.991415     0.417488    Uiso  ? Fe
   Fe15       1.0     0.496983     0.492787     0.416806    Uiso  ? Fe
   Fe16       1.0     0.166664     0.833332     0.147378    Uiso  ? Fe
   Fe17       1.0     0.833330     0.166668     0.280974    Uiso  ? Fe
   Fe18       1.0     0.168970     0.825114     0.554729    Uiso  ? Fe
   Fe19       1.0     0.333338     0.166669     0.280974    Uiso  ? Fe
   Fe20       1.0     0.166664     0.333329     0.147378    Uiso  ? Fe
   Fe21       1.0     0.166511     0.333043     0.552560    Uiso  ? Fe
   Fe22       1.0     0.333338     0.666672     0.080578    Uiso  ? Fe
   Fe23       1.0     0.330147     0.652545     0.487557    Uiso  ? Fe
   Fe24       1.0     0.664953     0.337396     0.349493    Uiso  ? Fe
   Fe25       1.0     0.001096     0.002118     0.616927    Uiso  ? Fe
