# Supplementary material for: Oxygen-Terminated (1 × 1) Reconstruction of Reduced Magnetite Fe3O4(111)
Source: J Phys Chem Lett. 2023 Mar 28;14(13):3258–65. doi: 10.1021/acs.jpclett.3c00281 (PMC10084462; doi:10.1021/acs.jpclett.3c00281)
Supplement: Supplementary file 6 — jz3c00281_si_006.cif [file jz3c00281_si_006.cif]

#======================================================================
# CRYSTAL DATA
#----------------------------------------------------------------------
data_VESTA_phase_1

_chemical_name_common                  'POSCAR                                '
_cell_length_a                         5.936868
_cell_length_b                         5.936869
_cell_length_c                         36.284000
_cell_angle_alpha                      90.000000
_cell_angle_beta                       90.000000
_cell_angle_gamma                      120.000000
_cell_volume                           1107.543208
_space_group_name_H-M_alt              'P 1'
_space_group_IT_number                 1

loop_
_space_group_symop_operation_xyz
   'x, y, z'

loop_
   _atom_site_label
   _atom_site_occupancy
   _atom_site_fract_x
   _atom_site_fract_y
   _atom_site_fract_z
   _atom_site_adp_type
   _atom_site_U_iso_or_equiv
   _atom_site_type_symbol
   O1         1.0     0.959304     0.277415     0.600062    Uiso  ? O
   O2         1.0     0.717116     0.666013     0.599845    Uiso  ? O
   O3         1.0     0.000000     0.000000     0.115733    Uiso  ? O
   O4         1.0     0.494157     0.505835     0.114563    Uiso  ? O
   O5         1.0     0.011680     0.505842     0.114563    Uiso  ? O
   O6         1.0     0.494157     0.988323     0.114563    Uiso  ? O
   O7         1.0     0.998988     0.992538     0.520972    Uiso  ? O
   O8         1.0     0.000000     0.000000     0.312619    Uiso  ? O
   O9         1.0     0.988320     0.494163     0.313788    Uiso  ? O
   O10        1.0     0.678346     0.839175     0.248160    Uiso  ? O
   O11        1.0     0.505837     0.011680     0.313788    Uiso  ? O
   O12        1.0     0.842981     0.659525     0.384182    Uiso  ? O
   O13        1.0     0.839175     0.160831     0.180191    Uiso  ? O
   O14        1.0     0.174796     0.826743     0.448204    Uiso  ? O
   O15        1.0     0.463945     0.459001     0.520766    Uiso  ? O
   O16        1.0     0.002018     0.525207     0.521307    Uiso  ? O
   O17        1.0     0.659063     0.824625     0.448828    Uiso  ? O
   O18        1.0     0.519275     0.973113     0.519517    Uiso  ? O
   O19        1.0     0.839175     0.678343     0.180191    Uiso  ? O
   O20        1.0     0.160829     0.839173     0.248160    Uiso  ? O
   O21        1.0     0.832026     0.166896     0.385257    Uiso  ? O
   O22        1.0     0.505837     0.494157     0.313788    Uiso  ? O
   O23        1.0     0.321649     0.160824     0.180191    Uiso  ? O
   O24        1.0     0.162733     0.341439     0.450211    Uiso  ? O
   O25        1.0     0.354526     0.168397     0.383946    Uiso  ? O
   O26        1.0     0.160829     0.321653     0.248160    Uiso  ? O
   O27        1.0     0.329338     0.669231     0.384703    Uiso  ? O
   O28        1.0     0.333338     0.666672     0.179021    Uiso  ? O
   O29        1.0     0.325737     0.034651     0.599964    Uiso  ? O
   O30        1.0     0.666666     0.333333     0.249330    Uiso  ? O
   O31        1.0     0.672044     0.319153     0.448831    Uiso  ? O
   Fe1        1.0     0.666666     0.333333     0.097278    Uiso  ? Fe
   Fe2        1.0     0.000067     0.996605     0.468317    Uiso  ? Fe
   Fe3        1.0     0.008486     0.998904     0.365821    Uiso  ? Fe
   Fe4        1.0     0.333434     0.669888     0.331970    Uiso  ? Fe
   Fe5        1.0     0.333338     0.666672     0.230876    Uiso  ? Fe
   Fe6        1.0     0.666666     0.333333     0.197475    Uiso  ? Fe
   Fe7        1.0     0.664701     0.320060     0.501469    Uiso  ? Fe
   Fe8        1.0     0.000000     0.000000     0.214176    Uiso  ? Fe
   Fe9        1.0     0.666666     0.833336     0.147378    Uiso  ? Fe
   Fe10       1.0     0.663794     0.769151     0.550559    Uiso  ? Fe
   Fe11       1.0     0.996265     0.494824     0.415995    Uiso  ? Fe
   Fe12       1.0     0.833330     0.666662     0.280974    Uiso  ? Fe
   Fe13       1.0     0.501278     0.990160     0.417487    Uiso  ? Fe
   Fe14       1.0     0.502773     0.495123     0.416738    Uiso  ? Fe
   Fe15       1.0     0.166664     0.833332     0.147378    Uiso  ? Fe
   Fe16       1.0     0.833330     0.166668     0.280974    Uiso  ? Fe
   Fe17       1.0     0.216643     0.873792     0.551051    Uiso  ? Fe
   Fe18       1.0     0.333338     0.166669     0.280974    Uiso  ? Fe
   Fe19       1.0     0.166664     0.333329     0.147378    Uiso  ? Fe
   Fe20       1.0     0.117262     0.329726     0.550825    Uiso  ? Fe
   Fe21       1.0     0.329787     0.655167     0.484083    Uiso  ? Fe
   Fe22       1.0     0.672632     0.333105     0.349270    Uiso  ? Fe
   Fe23       1.0     0.333338     0.666672     0.080578    Uiso  ? Fe
   Fe24       1.0     0.999577     0.992531     0.614263    Uiso  ? Fe
   Fe25       1.0     0.666840     0.324891     0.603686    Uiso  ? Fe
