# Supplementary material for: Oxygen-Terminated (1 × 1) Reconstruction of Reduced Magnetite Fe3O4(111)
Source: J Phys Chem Lett. 2023 Mar 28;14(13):3258–65. doi: 10.1021/acs.jpclett.3c00281 (PMC10084462; doi:10.1021/acs.jpclett.3c00281)
Supplement: Supplementary file 7 — jz3c00281_si_007.cif [file jz3c00281_si_007.cif]

#======================================================================
# CRYSTAL DATA
#----------------------------------------------------------------------
data_VESTA_phase_1

_chemical_name_common                  'POSCAR                                '
_cell_length_a                         5.936868
_cell_length_b                         5.936869
_cell_length_c                         36.284000
_cell_angle_alpha                      90.000000
_cell_angle_beta                       90.000000
_cell_angle_gamma                      120.000000
_cell_volume                           1107.543208
_space_group_name_H-M_alt              'P 1'
_space_group_IT_number                 1

loop_
_space_group_symop_operation_xyz
   'x, y, z'

loop_
   _atom_site_label
   _atom_site_occupancy
   _atom_site_fract_x
   _atom_site_fract_y
   _atom_site_fract_z
   _atom_site_adp_type
   _atom_site_U_iso_or_equiv
   _atom_site_type_symbol
   O1         1.0     0.060329     0.325262     0.603354    Uiso  ? O
   O2         1.0     0.662643     0.725805     0.603440    Uiso  ? O
   O3         1.0     0.000000     0.000000     0.115733    Uiso  ? O
   O4         1.0     0.494157     0.505835     0.114563    Uiso  ? O
   O5         1.0     0.011680     0.505842     0.114563    Uiso  ? O
   O6         1.0     0.494157     0.988323     0.114563    Uiso  ? O
   O7         1.0     0.996817     0.992564     0.520856    Uiso  ? O
   O8         1.0     0.000000     0.000000     0.312619    Uiso  ? O
   O9         1.0     0.988320     0.494163     0.313788    Uiso  ? O
   O10        1.0     0.678346     0.839175     0.248160    Uiso  ? O
   O11        1.0     0.505837     0.011680     0.313788    Uiso  ? O
   O12        1.0     0.830681     0.646778     0.381959    Uiso  ? O
   O13        1.0     0.839175     0.160831     0.180191    Uiso  ? O
   O14        1.0     0.157156     0.816177     0.448733    Uiso  ? O
   O15        1.0     0.491547     0.488476     0.521768    Uiso  ? O
   O16        1.0     0.011058     0.505764     0.520404    Uiso  ? O
   O17        1.0     0.645306     0.809839     0.450840    Uiso  ? O
   O18        1.0     0.502681     0.993074     0.521764    Uiso  ? O
   O19        1.0     0.839175     0.678343     0.180191    Uiso  ? O
   O20        1.0     0.160829     0.839173     0.248160    Uiso  ? O
   O21        1.0     0.834875     0.179512     0.381440    Uiso  ? O
   O22        1.0     0.505837     0.494157     0.313788    Uiso  ? O
   O23        1.0     0.321649     0.160824     0.180191    Uiso  ? O
   O24        1.0     0.158350     0.328533     0.448471    Uiso  ? O
   O25        1.0     0.351180     0.180486     0.380896    Uiso  ? O
   O26        1.0     0.160829     0.321653     0.248160    Uiso  ? O
   O27        1.0     0.326921     0.666212     0.384400    Uiso  ? O
   O28        1.0     0.333338     0.666672     0.179021    Uiso  ? O
   O29        1.0     0.260794     0.927523     0.603832    Uiso  ? O
   O30        1.0     0.666666     0.333333     0.249330    Uiso  ? O
   O31        1.0     0.673580     0.327431     0.448552    Uiso  ? O
   Fe1        1.0     0.666666     0.333333     0.097278    Uiso  ? Fe
   Fe2        1.0     0.990642     0.988665     0.468379    Uiso  ? Fe
   Fe3        1.0     0.002531     0.997400     0.365017    Uiso  ? Fe
   Fe4        1.0     0.331158     0.666637     0.332716    Uiso  ? Fe
   Fe5        1.0     0.333338     0.666672     0.230876    Uiso  ? Fe
   Fe6        1.0     0.666666     0.333333     0.197475    Uiso  ? Fe
   Fe7        1.0     0.667853     0.328918     0.501524    Uiso  ? Fe
   Fe8        1.0     0.000000     0.000000     0.214176    Uiso  ? Fe
   Fe9        1.0     0.666666     0.833336     0.147378    Uiso  ? Fe
   Fe10       1.0     0.656359     0.829422     0.551229    Uiso  ? Fe
   Fe11       1.0     0.006191     0.498796     0.418338    Uiso  ? Fe
   Fe12       1.0     0.833330     0.666662     0.280974    Uiso  ? Fe
   Fe13       1.0     0.500784     0.999138     0.416541    Uiso  ? Fe
   Fe14       1.0     0.498115     0.496101     0.416984    Uiso  ? Fe
   Fe15       1.0     0.166664     0.833332     0.147378    Uiso  ? Fe
   Fe16       1.0     0.833330     0.166668     0.280974    Uiso  ? Fe
   Fe17       1.0     0.161138     0.821610     0.551532    Uiso  ? Fe
   Fe18       1.0     0.333338     0.166669     0.280974    Uiso  ? Fe
   Fe19       1.0     0.166664     0.333329     0.147378    Uiso  ? Fe
   Fe20       1.0     0.173763     0.329396     0.551533    Uiso  ? Fe
   Fe21       1.0     0.328695     0.659083     0.484245    Uiso  ? Fe
   Fe22       1.0     0.670655     0.330870     0.349654    Uiso  ? Fe
   Fe23       1.0     0.333338     0.666672     0.080578    Uiso  ? Fe
   Fe24       1.0     0.993770     0.993033     0.615585    Uiso  ? Fe
   Fe25       1.0     0.328439     0.659794     0.614248    Uiso  ? Fe
