# Supplementary material for: Oxygen-Terminated (1 × 1) Reconstruction of Reduced Magnetite Fe3O4(111)
Source: J Phys Chem Lett. 2023 Mar 28;14(13):3258–65. doi: 10.1021/acs.jpclett.3c00281 (PMC10084462; doi:10.1021/acs.jpclett.3c00281)
Supplement: Supplementary file 8 — jz3c00281_si_008.cif [file jz3c00281_si_008.cif]

#======================================================================
# CRYSTAL DATA
#----------------------------------------------------------------------
data_VESTA_phase_1

_chemical_name_common                  'POSCAR                                '
_cell_length_a                         5.936868
_cell_length_b                         5.936869
_cell_length_c                         36.284000
_cell_angle_alpha                      90.000000
_cell_angle_beta                       90.000000
_cell_angle_gamma                      120.000000
_cell_volume                           1107.543208
_space_group_name_H-M_alt              'P 1'
_space_group_IT_number                 1

loop_
_space_group_symop_operation_xyz
   'x, y, z'

loop_
   _atom_site_label
   _atom_site_occupancy
   _atom_site_fract_x
   _atom_site_fract_y
   _atom_site_fract_z
   _atom_site_adp_type
   _atom_site_U_iso_or_equiv
   _atom_site_type_symbol
   O1         1.0     0.000000     0.000000     0.115733    Uiso  ? O
   O2         1.0     0.003966     0.002253     0.519204    Uiso  ? O
   O3         1.0     0.000000     0.000000     0.312619    Uiso  ? O
   O4         1.0     0.988320     0.494163     0.313788    Uiso  ? O
   O5         1.0     0.678346     0.839175     0.248160    Uiso  ? O
   O6         1.0     0.505837     0.011680     0.313788    Uiso  ? O
   O7         1.0     0.832912     0.664085     0.385177    Uiso  ? O
   O8         1.0     0.839175     0.160831     0.180191    Uiso  ? O
   O9         1.0     0.175452     0.824013     0.449190    Uiso  ? O
   O10        1.0     0.845247     0.161682     0.580907    Uiso  ? O
   O11        1.0     0.494157     0.505835     0.114563    Uiso  ? O
   O12        1.0     0.494273     0.510119     0.516372    Uiso  ? O
   O13        1.0     0.011680     0.505842     0.114563    Uiso  ? O
   O14        1.0     0.024458     0.512373     0.516234    Uiso  ? O
   O15        1.0     0.653760     0.818753     0.449818    Uiso  ? O
   O16        1.0     0.494157     0.988323     0.114563    Uiso  ? O
   O17        1.0     0.496432     0.986908     0.515896    Uiso  ? O
   O18        1.0     0.839175     0.678343     0.180191    Uiso  ? O
   O19        1.0     0.844632     0.684356     0.580925    Uiso  ? O
   O20        1.0     0.160829     0.839173     0.248160    Uiso  ? O
   O21        1.0     0.830149     0.182956     0.383779    Uiso  ? O
   O22        1.0     0.505837     0.494157     0.313788    Uiso  ? O
   O23        1.0     0.321649     0.160824     0.180191    Uiso  ? O
   O24        1.0     0.320426     0.160609     0.580983    Uiso  ? O
   O25        1.0     0.176736     0.352265     0.448635    Uiso  ? O
   O26        1.0     0.338274     0.180139     0.384098    Uiso  ? O
   O27        1.0     0.160829     0.321653     0.248160    Uiso  ? O
   O28        1.0     0.328244     0.656811     0.384444    Uiso  ? O
   O29        1.0     0.333338     0.666672     0.179021    Uiso  ? O
   O30        1.0     0.337592     0.669800     0.577844    Uiso  ? O
   O31        1.0     0.666666     0.333333     0.249330    Uiso  ? O
   O32        1.0     0.678890     0.349784     0.447887    Uiso  ? O
   Fe1        1.0     0.001215     0.999179     0.467811    Uiso  ? Fe
   Fe2        1.0     0.000393     0.007650     0.365432    Uiso  ? Fe
   Fe3        1.0     0.329608     0.663497     0.331778    Uiso  ? Fe
   Fe4        1.0     0.333338     0.666672     0.230876    Uiso  ? Fe
   Fe5        1.0     0.666666     0.333333     0.197475    Uiso  ? Fe
   Fe6        1.0     0.669736     0.335340     0.592629    Uiso  ? Fe
   Fe7        1.0     0.666666     0.333333     0.097278    Uiso  ? Fe
   Fe8        1.0     0.673726     0.339082     0.501330    Uiso  ? Fe
   Fe9        1.0     0.000000     0.000000     0.214176    Uiso  ? Fe
   Fe10       1.0     0.666666     0.833336     0.147378    Uiso  ? Fe
   Fe11       1.0     0.676659     0.839268     0.554844    Uiso  ? Fe
   Fe12       1.0     0.003443     0.504704     0.416621    Uiso  ? Fe
   Fe13       1.0     0.833330     0.666662     0.280974    Uiso  ? Fe
   Fe14       1.0     0.502030     0.003478     0.416353    Uiso  ? Fe
   Fe15       1.0     0.503601     0.499484     0.415883    Uiso  ? Fe
   Fe16       1.0     0.166664     0.833332     0.147378    Uiso  ? Fe
   Fe17       1.0     0.833330     0.166668     0.280974    Uiso  ? Fe
   Fe18       1.0     0.167686     0.838704     0.554687    Uiso  ? Fe
   Fe19       1.0     0.333338     0.166669     0.280974    Uiso  ? Fe
   Fe20       1.0     0.166664     0.333329     0.147378    Uiso  ? Fe
   Fe21       1.0     0.168226     0.330763     0.554684    Uiso  ? Fe
   Fe22       1.0     0.333338     0.666672     0.080578    Uiso  ? Fe
   Fe23       1.0     0.341714     0.671625     0.485459    Uiso  ? Fe
   Fe24       1.0     0.665091     0.338384     0.349052    Uiso  ? Fe
