# Supplementary material for: Oxygen-Terminated (1 × 1) Reconstruction of Reduced Magnetite Fe3O4(111)
Source: J Phys Chem Lett. 2023 Mar 28;14(13):3258–65. doi: 10.1021/acs.jpclett.3c00281 (PMC10084462; doi:10.1021/acs.jpclett.3c00281)
Supplement: Supplementary file 9 — jz3c00281_si_009.cif [file jz3c00281_si_009.cif]

#======================================================================
# CRYSTAL DATA
#----------------------------------------------------------------------
data_VESTA_phase_1

_chemical_name_common                  'POSCAR                                '
_cell_length_a                         5.936868
_cell_length_b                         5.936869
_cell_length_c                         36.284000
_cell_angle_alpha                      90.000000
_cell_angle_beta                       90.000000
_cell_angle_gamma                      120.000000
_cell_volume                           1107.543208
_space_group_name_H-M_alt              'P 1'
_space_group_IT_number                 1

loop_
_space_group_symop_operation_xyz
   'x, y, z'

loop_
   _atom_site_label
   _atom_site_occupancy
   _atom_site_fract_x
   _atom_site_fract_y
   _atom_site_fract_z
   _atom_site_adp_type
   _atom_site_U_iso_or_equiv
   _atom_site_type_symbol
   O1         1.0     0.000000     0.000000     0.115733    Uiso  ? O
   O2         1.0     0.971586     0.045818     0.515436    Uiso  ? O
   O3         1.0     0.000000     0.000000     0.312619    Uiso  ? O
   O4         1.0     0.988320     0.494163     0.313788    Uiso  ? O
   O5         1.0     0.678346     0.839175     0.248160    Uiso  ? O
   O6         1.0     0.505837     0.011680     0.313788    Uiso  ? O
   O7         1.0     0.843766     0.668985     0.385517    Uiso  ? O
   O8         1.0     0.839175     0.160831     0.180191    Uiso  ? O
   O9         1.0     0.167746     0.811312     0.452226    Uiso  ? O
   O10        1.0     0.494157     0.505835     0.114563    Uiso  ? O
   O11        1.0     0.499135     0.521998     0.519987    Uiso  ? O
   O12        1.0     0.011680     0.505842     0.114563    Uiso  ? O
   O13        1.0     0.062106     0.605117     0.522338    Uiso  ? O
   O14        1.0     0.628893     0.808126     0.452520    Uiso  ? O
   O15        1.0     0.494157     0.988323     0.114563    Uiso  ? O
   O16        1.0     0.565754     0.120869     0.547727    Uiso  ? O
   O17        1.0     0.839175     0.678343     0.180191    Uiso  ? O
   O18        1.0     0.160829     0.839173     0.248160    Uiso  ? O
   O19        1.0     0.839756     0.171321     0.385329    Uiso  ? O
   O20        1.0     0.505837     0.494157     0.313788    Uiso  ? O
   O21        1.0     0.321649     0.160824     0.180191    Uiso  ? O
   O22        1.0     0.162598     0.336370     0.449766    Uiso  ? O
   O23        1.0     0.356340     0.175155     0.384447    Uiso  ? O
   O24        1.0     0.160829     0.321653     0.248160    Uiso  ? O
   O25        1.0     0.319452     0.657440     0.384881    Uiso  ? O
   O26        1.0     0.333338     0.666672     0.179021    Uiso  ? O
   O27        1.0     0.666666     0.333333     0.249330    Uiso  ? O
   O28        1.0     0.684428     0.333395     0.455373    Uiso  ? O
   Fe1        1.0     0.985242     0.986199     0.464192    Uiso  ? Fe
   Fe2        1.0     0.013309     0.007328     0.365425    Uiso  ? Fe
   Fe3        1.0     0.333470     0.664597     0.332712    Uiso  ? Fe
   Fe4        1.0     0.333338     0.666672     0.230876    Uiso  ? Fe
   Fe5        1.0     0.666666     0.333333     0.197475    Uiso  ? Fe
   Fe6        1.0     0.666666     0.333333     0.097278    Uiso  ? Fe
   Fe7        1.0     0.713277     0.379780     0.507385    Uiso  ? Fe
   Fe8        1.0     0.000000     0.000000     0.214176    Uiso  ? Fe
   Fe9        1.0     0.666666     0.833336     0.147378    Uiso  ? Fe
   Fe10       1.0     0.647672     0.857446     0.539754    Uiso  ? Fe
   Fe11       1.0     0.984954     0.491352     0.415488    Uiso  ? Fe
   Fe12       1.0     0.833330     0.666662     0.280974    Uiso  ? Fe
   Fe13       1.0     0.500242     0.998951     0.418244    Uiso  ? Fe
   Fe14       1.0     0.504873     0.495411     0.417061    Uiso  ? Fe
   Fe15       1.0     0.166664     0.833332     0.147378    Uiso  ? Fe
   Fe16       1.0     0.833330     0.166668     0.280974    Uiso  ? Fe
   Fe17       1.0     0.208113     0.964718     0.536991    Uiso  ? Fe
   Fe18       1.0     0.333338     0.166669     0.280974    Uiso  ? Fe
   Fe19       1.0     0.166664     0.333329     0.147378    Uiso  ? Fe
   Fe20       1.0     0.333338     0.666672     0.080578    Uiso  ? Fe
   Fe21       1.0     0.304067     0.619950     0.483918    Uiso  ? Fe
   Fe22       1.0     0.676559     0.337633     0.349990    Uiso  ? Fe
